# Supplementary material for: Comparative Evaluation of Three Commercial Quantitative Real-Time PCRs Used in Japan for Bovine Leukemia Virus
Source: Viruses. 2022 May 28;14(6):1182. doi: 10.3390/v14061182 (PMC9230052; doi:10.3390/v14061182)
Supplement: Supplementary file 1 [file viruses-14-01182-s001.zip]

Archive with 3 entries (2 files):
- viruses-1692957-supplementary/
- viruses-1692957-supplementary/TableS1.xlsx
- viruses-1692957-supplementary/TableS2.xlsx
