# Supplementary material for: Comparative Evaluation of Three Commercial Quantitative Real-Time PCRs Used in Japan for Bovine Leukemia Virus
Source: Viruses. 2022 May 28;14(6):1182. doi: 10.3390/v14061182 (PMC9230052; doi:10.3390/v14061182)
Supplement: Supplementary file 1 [file viruses-14-01182-s001.zip › viruses-1692957-supplementary/TableS1.xlsx]

## Sheet: Supplement Tab1 (Blood)
	Supplementary Table S1. BLV proviral load in blood samples by three commercial qPCRs
	No.	Breed1	Rnase P/10ng2	CY415-tax		RC202-pol		CoCoMo-LTR
				BLV-tax copies3	% of BLV-infected cell4	BLV-pol copies	% of BLV-infected cell	BLV-LTR copies	% of BLV-infected cell
	1	HF	6936.97	269.408	0.077673	862.354	0.248625	1287.18	0.371107
	2	HF	6709.79	2.52071	0.000751353	153.641	0.0457961	301.465	0.0898582
	3	HF	8875.83	595.007	0.134074	1880.79	0.423801	3778.26	0.851359
	4	HF	4940.36	0.554882	0.000224632	1.16254	0.000470629	4.68847	0.00189803
	5	HF	9690.97	504.882	0.104196	1717.72	0.354499	2107.47	0.434936
	6	HF	3212.76	57.0497	0.0355144	161.39	0.100468	588.321	0.36624
	7	HF	6880.9	UD	0	UD	0	UD	0
	8	HF	7762.05	59.4798	0.0153258	195.089	0.0502674	357.9	0.092218
	9	HF	7642.09	9.54371	0.00249767	26.4011	0.00690939	56.6313	0.0148209
	10	HF	6930.53	418.988	0.120911	1581.27	0.456321	1589.4	0.458665
	11	HF	12309.2	839.836	0.136457	2877.52	0.46754	3814.11	0.619716
	12	HF	11057.4	628.635	0.113704	1888.35	0.341556	4011.97	0.725665
	13	HF	7720.85	44.7155	0.0115831	130.196	0.0337258	275.136	0.0712708
	14	HF	9553.35	5.27051	0.00110338	17.8126	0.00372908	35.6297	0.00745909
	15	HF	7143.83	1.08836	0.0003047	43.1442	0.0120787	158.327	0.0443255
	16	HF	6837.74	79.5368	0.0232641	257.324	0.0752657	661.783	0.193568
	17	HF	7161.44	393.294	0.109836	1219.73	0.340637	2677.53	0.747764
	18	HF	5509.79	0.724691	0.000263056	26.9407	0.00977921	104.518	0.037939
	19	HF	7589.99	3.02697	0.000797622	8.64632	0.00227835	20.1897	0.00532008
	20	HF	7697.63	848.832	0.220544	2944.5	0.765041	4663.53	1.21168
	21	HF	10409.2	657.145	0.126262	2298.78	0.441683	2842.29	0.546112
	22	HF	10378.1	651.985	0.125646	2147.97	0.413942	2991.47	0.576495
	23	HF	8769.37	541.207	0.123431	1514.35	0.345373	3609.69	0.823249
	24	HF	7587.83	84.5001	0.0222725	729.598	0.192307	1677.62	0.442188
	25	HF	4710.83	0.705853	0.000299673	21.3416	0.00906066	91.0849	0.0386705
	26	HF	6496.39	2.51352	0.000773821	6.95803	0.00214212	25.5962	0.00788013
	27	HF	2969.05	9.13899	0.00615617	23.1054	0.0155641	100.898	0.0679663
	28	HF	4795.38	54.8105	0.0228597	1953.39	0.814695	6722.38	2.80369
	29	HF	5983.23	7.7297	0.00258379	258.588	0.0864375	673.363	0.225084
	30	HF	5442.65	1.55643	0.000571939	3.1652	0.00116311	10.5792	0.00388751
	31	HF	7563.41	525.808	0.13904	1810.89	0.478856	2682.91	0.709445
	32	HF	5180.87	13.1166	0.00506346	35.8289	0.0138312	100.088	0.0386374
	33	HF	4852.88	3.79218	0.00156286	25.9912	0.0107117	66.6656	0.0274746
	34	HF	8248.04	58.2405	0.0141223	185.732	0.0450367	414.196	0.100435
	35	HF	8400.17	336.995	0.0802353	1177.87	0.280441	1588.51	0.37821
	36	HF	6826.45	47.8118	0.0140078	142.198	0.0416609	373.873	0.109537
	37	HF	6340.67	282.93	0.089243	908.728	0.286635	1578.69	0.497956
	38	HF	9522.8	458.894	0.096378	1540.82	0.323606	2511.61	0.527494
	39	HF	6937.17	20.1164	0.00579959	23.7002	0.00683281	146.16	0.0421381
	40	HF	5635.45	38.4913	0.0136604	121.507	0.0431222	260.833	0.0925687
	41	HF	6107.41	5.20753	0.00170532	13.3017	0.00435593	22.6701	0.0074238
	42	HF	8535.91	446.662	0.104655	1520.75	0.356318	2549.45	0.597348
	43	HF	7085.95	11.9522	0.00337348	40.2407	0.0113579	80.0875	0.0226046
	44	HF	5222.52	38.2596	0.0146518	43.8764	0.0168028	285.645	0.10939
	45	HF	5381.24	42.6747	0.0158605	128.056	0.0475933	353.524	0.131391
	46	HF	8277.5	456.982	0.110415	1570.64	0.379495	2699.05	0.652141
	47	HF	11593.4	176.293	0.0304127	546.051	0.0942007	1246.27	0.214997
	48	HF	9251.78	1693.76	0.366147	5943.16	1.28476	10713	2.31588
	49	HF	7982.03	347.987	0.0871927	1194.04	0.299183	1785.49	0.447379
	50	HF	8535.67	52.2496	0.0122426	164.709	0.0385932	310.327	0.072713
	51	HF	5698.09	1.23992	0.000435205	2.71722	0.00095373	8.92485	0.00313258
	52	HF	10798.7	158.75	0.0294017	551.698	0.102179	940.685	0.174222
	53	HF	9186.9	25.8049	0.00561777	84.2962	0.0183514	129.922	0.0282841
	54	HF	7230.55	286.217	0.0791689	911.952	0.25225	1790.48	0.495253
	55	HF	12269.5	1102.82	0.179766	4056.16	0.66118	5876.55	0.957915
	56	HF	10163.9	399.368	0.0785852	1841.46	0.362352	2912.79	0.573161
	57	HF	9311.32	77.1348	0.016568	273.123	0.0586648	487.246	0.104657
	58	HF	9573.43	237.561	0.0496292	817.768	0.170841	836.12	0.174675
	59	HF	13744.8	558.437	0.081258	1846.82	0.26873	1770.71	0.257655
	60	HF	8297.32	481.257	0.116003	1659.47	0.400002	2971.58	0.716276
	61	HF	10351.8	656.03	0.126747	2043.93	0.394894	3793.58	0.732932
	62	HF	7896.68	339.096	0.0858832	1224.63	0.310163	1983.78	0.502434
	63	HF	9206.02	322.938	0.0701579	1174.55	0.255171	1624.48	0.352917
	64	HF	8383.86	300.209	0.071616	1062.67	0.253504	1251.48	0.298544
	65	HF	7442.99	273.778	0.0735666	918.427	0.24679	1747.06	0.46945
	66	HF	6135.78	243.441	0.0793514	845.405	0.275566	2153.83	0.702056
	67	HF	13340.4	923.12	0.138395	2952.17	0.442592	4649.8	0.697103
	68	HF	8817.79	256.852	0.0582576	846.987	0.192109	1260.31	0.285857
	69	HF	7750.71	780.067	0.201289	2502.48	0.645742	4215.32	1.08773
	70	HF	9520.86	99.582	0.0209187	322.262	0.067696	574.775	0.12074
	71	HF	8355.25	532.552	0.127477	1782.59	0.426699	4655.86	1.11448
	72	HF	7341.57	114.649	0.0312328	360.97	0.098336	838.576	0.228446
	73	HF	10029.7	293.079	0.0584425	951.061	0.18965	1803.77	0.359687
	74	HF	9682.75	660.753	0.13648	2234.57	0.461557	3936.45	0.813085
	75	HF	6173.39	269.015	0.0871532	819.966	0.265645	2217.18	0.718302
	76	HF	12100	624.347	0.103198	1995.5	0.329835	2970.6	0.491009
	77	HF	8274.82	237.337	0.0573637	717.533	0.173426	1064.45	0.257276
	78	HF	5495.18	17.9744	0.00654189	44.3828	0.0161534	121.918	0.0443728
	79	HF	7819.16	314.841	0.0805306	1034.53	0.264613	1168.62	0.298912
	80	HF	7516.42	284.474	0.0756941	893.747	0.237812	1547.32	0.411718
	81	HF	8675.62	431.711	0.0995229	1473.49	0.339685	1825.69	0.420879
	82	HF	9214.31	724.732	0.157306	2784.85	0.604462	3042.54	0.660395
	83	HF	6452.67	74.8078	0.0231866	253.928	0.0787048	655.043	0.20303
	84	HF	8726.2	306.478	0.0702431	1048.51	0.240312	1693.27	0.388088
	85	HF	12193.5	619.005	0.10153	2447.75	0.401484	2966.7	0.486603
	86	HF	15023.5	1052.79	0.140152	3777.66	0.5029	3319.97	0.441971
	87	HF	13320.8	390.572	0.0586408	1350.03	0.202695	1608.22	0.24146
	88	HF	9008.55	95.687	0.0212436	375.555	0.0833775	419.621	0.0931607
	89	HF	10371.1	140.569	0.0271078	536.475	0.103456	881.105	0.169916
	90	HF	6534.32	338.575	0.10363	1084.44	0.33192	2784.71	0.852334
	91	HF	13465.8	641.392	0.0952621	2427.68	0.360569	3772.13	0.560251
	92	HF	14545.7	103.305	0.0142042	427.167	0.0587345	331.24	0.0455447
	93	HF	15410.1	427.755	0.0555161	1584.13	0.205596	1464.54	0.190075
	94	HF	11107.1	476.27	0.0857594	1801.45	0.324377	2755.25	0.496123
	95	HF	9176.63	156.713	0.0341547	669.957	0.146014	1058.43	0.230679
	96	HF	8136.35	162.719	0.039998	606.456	0.149073	931.186	0.228895
	97	HF	9310.04	184.727	0.0396833	795.194	0.170825	997.939	0.214379
	98	HF	11914.4	69.7948	0.0117161	281.85	0.0473125	237.127	0.0398052
	99	HF	5915.09	72.7741	0.0246063	270.056	0.0913108	518.322	0.175254
	100	HF	10449.3	546.987	0.104694	2048.52	0.392088	4322.47	0.827325
	101	HF	5821.07	103.145	0.0354386	294.507	0.101186	1433.1	0.492382
	102	HF	4947.07	148.86	0.060181	540.927	0.218686	1393.56	0.563387
	103	HF	5753.03	380.107	0.132141	1279.71	0.444883	4471.34	1.55443
	104	HF	3839.44	46.9062	0.0244339	173.498	0.0903767	377.63	0.196711
	105	HF	8257.37	630.613	0.15274	2301.02	0.557326	6042.91	1.46364
	106	HF	6807.17	346.717	0.101868	1304.46	0.38326	3021.88	0.887852
	107	HF	3719.82	19.3186	0.0103869	76.8187	0.0413024	261.901	0.140814
	108	HF	3731.07	98.5171	0.052809	362.23	0.194169	1181.91	0.633552
	109	HF	4315.24	3.35894	0.00155678	14.6155	0.00677388	51.2183	0.0237383
	110	HF	4149.6	17.6387	0.00850138	61.7876	0.02978	166.659	0.0803255
	111	HF	5763.1	13.6672	0.00474302	599.335	0.207991	1622.17	0.562952
	112	HF	4777.58	14.1207	0.00591125	58.9081	0.0246602	139.533	0.0584114
	113	HF	4858.75	4.53789	0.00186792	180.196	0.0741739	576.169	0.237168
	114	HF	4042.72	0.475967	0.000235468	21.0285	0.0104031	134.04	0.0663117
	115	HF	6128.23	10.7088	0.0034949	459.749	0.150043	1708.98	0.557741
	116	HF	3918.04	119.811	0.0611586	458.069	0.233826	1733.85	0.885062
	117	HF	4552.77	165.821	0.0728439	686.673	0.301651	1557.91	0.68438
	118	HF	6052.64	237.672	0.0785351	1024.18	0.338425	2250.85	0.743758
	119	HF	4532.02	18.0007	0.00794376	755.537	0.333421	3066.26	1.35315
	120	HF	4564.3	150.073	0.0657596	601.289	0.263475	1956.01	0.857091
	121	HF	5729.7	14.2212	0.00496404	590.485	0.206114	1941.49	0.677695
	122	HF	5163.87	40.6826	0.0157566	157.246	0.0609025	448.527	0.173717
	123	HF	5900.24	14.1671	0.00480221	551.939	0.18709	1576.04	0.534229
	124	HF	4712.7	145.206	0.0616231	602.543	0.25571	1512.21	0.641758
	125	HF	6191.58	355.244	0.114751	1419.86	0.458643	4239.66	1.36949
	126	HF	5680.31	278.836	0.0981764	1201.16	0.42292	2631.94	0.926688
	127	HF	5612.05	163.755	0.0583584	819.738	0.292135	2627.78	0.936479
	128	HF	5402.35	12.1393	0.00449409	37.572	0.0139095	77.4297	0.0286652
	129	HF	4760.01	13.9746	0.00587166	63.4172	0.0266458	197.218	0.0828646
	130	HF	7744.47	20.7352	0.00535485	774.105	0.199912	2129.44	0.549924
	131	HF	3248.87	122.504	0.0754131	558.802	0.343997	2199.91	1.35426
	132	HF	3214.31	61.5494	0.0382971	289.827	0.180335	968.44	0.602581
	133	HF	6616.36	9.8406	0.00297463	988.238	0.298725	3410.33	1.03088
	134	HF	5547.63	51.2052	0.0184602	251.913	0.0908183	511.404	0.184369
	135	HF	6171.18	438.825	0.142217	1954.66	0.633481	4491.21	1.45554
	136	HF	4150.59	UD	0	UD	0	UD	0
	137	HF	4663.32	174.757	0.0749496	785.294	0.336796	2416.82	1.03652
	138	HF	5078.71	UD	0	0.958081	0.000377293	1.21011	0.000476542
	139	HF	2722.98	0.400746	0.000294343	45.3182	0.0332857	228.829	0.168072
	140	HF	3875.6	7.85911	0.00405568	39.4085	0.0203367	126.984	0.0655298
	141	HF	3495.41	16.38	0.00937232	72.1318	0.0412723	223.208	0.127715
	142	JB	6930.02	452.19	0.130502	1399.17	0.403801	2300.9	0.664038
	143	JB	14612.8	807.296	0.110492	1003.48	0.137343	1883.3	0.25776
	144	JB	6205.73	313.625	0.101076	348.15	0.112203	2482	0.799905
	145	JB	14689.3	883.955	0.120354	2634.76	0.358732	1215.32	0.165471
	146	JB	7734.99	381.094	0.0985377	439.821	0.113722	2484.53	0.642414
	147	JB	6132.6	366.02	0.119369	1137.61	0.371005	1808.3	0.589732
	148	JB	14670.4	885.021	0.120654	2874.4	0.391865	3161.06	0.430945
	149	JB	10786.8	511.172	0.0947772	651.999	0.120888	1754.33	0.325272
	150	JB	4703.69	203.965	0.0867253	623.38	0.26506	1860.86	0.791235
	151	JB	8506.51	307.747	0.0723556	958.328	0.225316	1353.79	0.318296
	152	JB	14260.8	746.935	0.104753	2343.68	0.328689	2143.35	0.300592
	153	JB	3881.16	191.949	0.0989134	579.956	0.298857	1699.3	0.875669
	154	JB	15961.3	652.769	0.0817941	900.005	0.112774	1801.91	0.225786
	155	JB	7050.4	292.663	0.0830204	849.221	0.2409	1800.02	0.510616
	156	JB	13055.6	672.792	0.103066	1876.21	0.287419	2355.49	0.360841
	157	JB	8787.51	272.258	0.0619648	364.271	0.0829066	1105.42	0.251588
	158	JB	8109.09	230.447	0.0568368	648.858	0.160032	1096.2	0.270364
	159	JB	4810.27	142.569	0.0592771	454.636	0.189028	925.453	0.384782
	160	JB	15428.9	461.428	0.0598136	1404.36	0.182043	1665.26	0.215862
	161	JB	4751.93	112.997	0.0475582	371.846	0.156503	679.917	0.286165
	162	JB	3996.47	93.0346	0.0465584	281.814	0.141032	796.528	0.398616
	163	JB	4326.31	160.737	0.0743067	465.145	0.215031	1584	0.732265
	164	JB	9573.99	198.322	0.0414294	615.872	0.128655	696.235	0.145443
	165	JB	6175.06	151.127	0.0489475	197.248	0.0638852	710.603	0.230152
	166	JB	6393.17	145.601	0.0455489	462.494	0.144684	864.434	0.270424
	167	JB	6764.96	214.145	0.0633101	291.759	0.086256	975.469	0.288389
	168	JB	14247.4	310.174	0.0435412	903.734	0.126863	810.42	0.113764
	169	JB	12405.8	347.694	0.0560533	1046.72	0.168747	1101.79	0.177624
	170	JB	7438.65	147.652	0.0396985	203.202	0.054634	690.455	0.18564
	171	JB	8685.72	288.003	0.0663163	857.726	0.197503	986.001	0.22704
	172	JB	6756.51	153.05	0.0453044	420.927	0.124599	821.926	0.243299
	173	JB	13877.5	398.859	0.0574829	1165.31	0.167943	1145.2	0.165044
	174	JB	4867.91	61.1167	0.02511	183.841	0.0755316	319.824	0.131401
	175	JB	12441.5	333.141	0.0535533	948.02	0.152397	1019.61	0.163905
	176	JB	6529.75	119.36	0.0365588	417.041	0.127736	681.38	0.2087
	177	JB	13642.7	311.256	0.0456297	893.771	0.131026	1067.19	0.156449
	178	JB	4953.3	44.4421	0.0179444	68.1845	0.027531	312.183	0.126051
	179	JB	6578.78	140.702	0.0427745	416.779	0.126704	808.255	0.245716
	180	JB	14032.6	225.457	0.0321332	666.667	0.0950165	489.156	0.0697168
	181	JB	4917.74	75.2315	0.030596	249.597	0.101509	365.905	0.14881
	182	JB	9365.31	119.337	0.025485	353.142	0.0754148	525.77	0.11228
	183	JB	2885.65	37.0037	0.0256467	114.063	0.0790556	328.77	0.227866
	184	JB	5758.14	102.41	0.0355705	293.672	0.102002	472.406	0.164083
	185	JB	4975.34	89.1353	0.0358309	116.877	0.0469824	543.097	0.218316
	186	JB	17108.5	206.522	0.0241426	633.314	0.0740349	637.87	0.0745675
	187	JB	4116.1	55.0102	0.0267293	154.469	0.0750558	321.186	0.156063
	188	JB	5943.9	70.8743	0.0238478	226.018	0.0760504	296.178	0.0996578
	189	JB	13160.9	187.247	0.028455	565.082	0.0858728	665.088	0.10107
	190	JB	3602.87	45.4094	0.0252074	56.9374	0.0316067	525.011	0.291441
	191	JB	4607.55	67.0133	0.0290885	192.682	0.0836375	326.293	0.141634
	192	JB	4739.61	47.3992	0.0200013	152.888	0.0645151	263.684	0.111268
	193	JB	2910.49	34.0004	0.023364	87.228	0.0599404	347.057	0.238487
	194	JB	2291.39	22.1641	0.0193456	65.3931	0.0570773	3.67416	0.00320693
	195	JB	2239.82	15.9958	0.0142831	54.5065	0.0486705	184.567	0.164805
	196	JB	10717.3	213.599	0.0398606	604.858	0.112875	769.096	0.143524
	197	JB	2382.49	23.5137	0.0197388	72.2665	0.0606648	173.606	0.145735
	198	JB	3850.06	32.5191	0.0168928	40.3204	0.0209453	213.712	0.111017
	199	JB	3293.62	25.1315	0.0152607	81.6658	0.0495903	130.326	0.0791387
	200	JB	3361.78	30.1955	0.017964	86.0394	0.0511869	219.785	0.130755
	201	JB	3479.73	28.841	0.0165766	46.7821	0.0268883	219.436	0.126123
	202	JB	3440.64	16.5391	0.00961397	50.313	0.0292463	172.693	0.100384
	203	JB	12303.5	71.336	0.0115961	216.891	0.0352569	289.507	0.047061
	204	JB	2766.33	19.6789	0.0142275	54.6287	0.0394954	182.93	0.132255
	205	JB	2580.91	8.30964	0.0064393	25.8499	0.0200316	106.944	0.0828732
	206	JB	11781.7	134.568	0.0228436	360.238	0.0611523	593.049	0.100673
	207	JB	3129.69	13.39	0.00855675	44.9269	0.0287101	76.3514	0.0487917
	208	JB	2687.47	8.6348	0.00642597	11.2236	0.00835256	87.5539	0.0651571
	209	JB	2368.49	9.66777	0.00816365	32.0986	0.0271047	101.754	0.0859229
	210	JB	11690	30.2812	0.00518069	85.7428	0.0146694	52.7356	0.00902232
	211	JB	4398.84	20.6722	0.00939894	24.2051	0.0110052	116.852	0.0531288
	212	JB	2638.73	6.2801	0.00475993	9.34798	0.00708521	32.8788	0.0249202
	213	JB	4273.23	14.8754	0.00696212	19.6146	0.00918021	98.5094	0.0461053
	214	JB	4583.91	16.6468	0.00726313	48.2932	0.0210707	111.181	0.0485093
	215	JB	3150.89	7.39349	0.00469295	20.2072	0.0128263	115.057	0.0730314
	216	JB	2438.64	4.98658	0.00408964	7.20983	0.00591299	124.469	0.102081
	217	JB	5634.46	10.7022	0.00379884	30.6306	0.0108726	107.95	0.0383178
	218	JB	2283.79	2.53453	0.00221957	8.25036	0.00722513	43.1762	0.0378109
	219	JB	2932.7	8.04997	0.0054898	21.6381	0.0147565	63.3051	0.0431719
	220	JB	3440.25	5.61702	0.00326547	15.4639	0.00898997	42.0946	0.0244719
	221	JB	11568	23.019	0.00397977	85.9637	0.0148623	802.405	0.138728
	222	JB	3126.58	6.42715	0.0041113	20.5644	0.0131546	64.1816	0.0410555
	223	JB	10366.6	15.5028	0.00299092	61.4302	0.0118516	64.817	0.012505
	224	JB	2659.33	1.75741	0.00132169	1.47487	0.00110921	18.6902	0.0140563
	225	JB	13199.7	24.722	0.00374586	78.0914	0.0118323	67.8977	0.0102878
	226	JB	4620.42	1.3787	0.000596784	3.62078	0.00156729	6.55702	0.00283828
	227	JB	13175.5	9.9636	0.00151244	1.69611	0.000257463	8.72277	0.00132409
	228	JB	2806.54	1.18936	0.000847562	1.98977	0.00141795	10.745	0.00765708
	229	JB	2095.52	0.598837	0.000571541	0.676894	0.00064604	7.89575	0.00753584
	230	JB	3382.14	0.493992	0.000292118	0.364979	0.000215827	5.91481	0.00349767
	231	JB	2902.48	0.183737	0.000126607	0.393811	0.000271362	3.84201	0.0026474
	232	JB	3577.18	0.191376	0.000106998	0.291242	0.000162834	1.98034	0.00110721
	233	JB	1959.83	0.332746	0.000339567	0.30345	0.00030967	4.42952	0.00452031
	234	JB	2257	0.312891	0.000277263	0.610417	0.00054091	3.05784	0.00270965
	235	JB	7745.02	1.79979	0.00046476	2.34974	0.000606775	5.91014	0.00152618
	236	JB	7788.28	131.655	0.0338084	344.571	0.0884843	217.11	0.0557529
	237	JB	8138.31	107.918	0.0265211	249.995	0.0614366	153.36	0.0376884
	238	JB	900.731	48.0954	0.106792	44.5287	0.0988724	83.7293	0.185914
	239	JB	102191	499.022	0.00976642	489.382	0.00957776	998.022	0.0195324
	240	JB	9371.1	296.884	0.0633616	248.422	0.0530187	507.942	0.108406
	241	JB	10105.8	619.934	0.122688	589.269	0.11662	1079.05	0.213551
	242	JB	9099.73	128.243	0.028186	119.864	0.0263444	219.704	0.048288
	243	JB	8610.33	624.317	0.145016	580.109	0.134747	955.399	0.221919
	244	JB	9697.41	645.919	0.133215	1595.07	0.328969	1286.52	0.265334
	245	JB	9042.18	367.139	0.0812058	349.409	0.0772842	707.389	0.156464
	246	JB	9674.06	608.056	0.125709	1708.57	0.353228	1443.58	0.298443
	247	JB	9524.69	247.057	0.0518772	633.624	0.133049	535.364	0.112416
	248	JB	9434.95	334.388	0.0708828	846.56	0.179452	609.753	0.129254
	249	JB	8897.47	166.634	0.0374564	167.789	0.0377161	330.112	0.0742035
	250	JB	9965.56	422.359	0.0847637	1097.19	0.220195	880.111	0.17663
	251	JB	8962.02	6.85517	0.00152983	12.8738	0.00287297	11.8722	0.00264945
	252	JB	9551.54	1.49297	0.000312613	1.46267	0.00030627	2.59223	0.000542788
	253	JB	9682.85	1.9618	0.000405212	6.57866	0.00135883	5.46791	0.0011294
	254	H	11658.9	1284.16	0.220289	3490.56	0.598781	2543.66	0.436347
	255	JB	8056.32	163.931	0.0406963	439.169	0.109025	335.979	0.0834076
	256	JB	8809.03	66.2399	0.0150391	163.241	0.0370622	138.677	0.0314851
	257	JB	8991.99	3.29041	0.000731855	9.85138	0.00219115	9.6661	0.00214994
	258	JB	9270.39	77.843	0.0167939	216.29	0.0466625	119.289	0.0257355
	259	JB	9405.8	817.235	0.173773	2017.9	0.429077	1452.45	0.308841
	260	JB	10423.5	660.169	0.12667	2058.52	0.394977	1881.69	0.361048
	261	JB	9527.15	23.435	0.00491963	60.9355	0.012792	46.5512	0.00977232
	262	JB	9525.81	181.218	0.0380478	499.557	0.104885	355.489	0.074637
	263	JB	10098.4	451.538	0.0894273	1301.76	0.257814	874.416	0.173178
	264	JB	8362.54	134.16	0.032086	372.685	0.089132	226.243	0.0541087
	265	JB	10720.1	506.815	0.0945545	1508.61	0.281456	941.433	0.175639
	266	JB	9567.91	453.659	0.0948294	1459.3	0.305041	938.078	0.196088
	267	JB	10647.9	137.514	0.0258293	374.165	0.0702797	232.22	0.0436182
	268	JB	10957	132.267	0.0241429	502.823	0.0917808	354.823	0.0647662
	269	JB	9793.13	7.4684	0.00152523	22.8441	0.00466534	19.0297	0.00388633
	270	JB	18802.6	1134.59	0.120684	4001.46	0.425629	1496.77	0.159209
	271	JB	13852.4	50.4303	0.00728106	156.425	0.0225844	3351.21	0.483844
	272	JB	5438.91	613.094	0.225447	1440.36	0.52965	119.467	0.0439305
	273	JB	8069.14	5.01446	0.00124287	6.13194	0.00151985	760.856	0.188584
	274	JB	10578	4.07776	0.000770992	15.9555	0.00301675	12.5695	0.00237654
	275	JB	9775.14	73.8715	0.0151141	197.455	0.0403995	122.962	0.0251581
	276	JB	8500.35	1.95399	0.000459742	3.43506	0.000808215	3.43482	0.000808159
	277	JB	9664.93	251.726	0.0520906	648.422	0.13418	445.065	0.0920989
	278	JB	12360.8	811.75	0.131342	2240.86	0.362573	1481.47	0.239703
	279	JB	10629.4	21.4187	0.00403009	55.2323	0.0103924	44.6066	0.00839307
	280	JB	10160.8	49.8623	0.00981469	130.917	0.0257691	99.2054	0.0195272
	281	HF	4175.09	4.04729	0.00193878	7.77226	0.00372316	5.96689	0.00285832
	282	HF	9762.97	0.326979	6.69834e-05	1.71721	0.000351781	0.71083	0.000145618
	283	HF	10236.4	UD	0	3.03814	0.000593596	0.223707	4.37082e-05
	284	HF	10724.4	0.140417	2.61864e-05	0.527302	9.83367e-05	0.156007	2.90937e-05
	285	HF	6100.37	0.0552687	1.81198e-05	0.717597	0.000235264	0.319023	0.000104591
	286	HF	11458.5	7.2019	0.00125704	23.0554	0.00402415	12.9423	0.00225899
	287	HF	7014.72	1.71242	0.000488238	82.7666	0.023598	66.3264	0.0189107
	288	HF	10997.4	0.0536483	9.75655e-06	8.67757	0.00157811	4.30428	0.000782783
	289	HF	7508.94	0.213051	5.67459e-05	0.662773	0.000176529	2.22906	0.000593709
	290	HF	11240.4	0.269393	4.79329e-05	0.220243	3.91877e-05	4.54787	0.0008092
	291	HF	10995.4	6.38768	0.00116188	20.6424	0.00375472	30.327	0.00551629
	292	HF	12062.4	0.122407	2.02956e-05	1.2812	0.000212427	3.58683	0.00059471
	293	HF	12166.5	UD	0	0.437963	7.19946e-05	1.62789	0.000267602
	294	JB	1301.1	43.9931	0.0676243	102.866	0.158121	111.393	0.171229
	295	JB	9971.23	2.2947	0.000460264	5.81572	0.0011665	10.3943	0.00208486
	296	HF	10259.8	1211.93	0.236249	3523.06	0.686773	3392.3	0.661283
	297	HF	9640.89	199.523	0.041391	602.929	0.125078	590.019	0.122399
	298	JB	9432.42	141.138	0.0299261	431.096	0.0914073	490.905	0.104089
	299	JB	9551.82	185.891	0.0389227	536.025	0.112235	483.106	0.101155
	300	JB	9528.75	32.3012	0.00677973	93.0427	0.0195288	118.706	0.0249154
	301	JB	8699.3	7.47291	0.00171805	25.8887	0.00595191	45.7411	0.010516
	302	HF	8714.17	50.1961	0.0115206	127.014	0.0291511	151.213	0.0347051
	303	HF	9893.25	2343.66	0.47379	5628.08	1.13776	6671.86	1.34877
	304	HF	10269.2	466.401	0.0908353	1419.73	0.276503	1427.01	0.277921
	305	HF	9268.67	532.862	0.114981	1496.42	0.3229	1623.03	0.350218
	306	JB	9558.13	446.505	0.0934293	1388.1	0.290455	1492.31	0.31226
	307	HF	8163.23	588.711	0.144235	1764.17	0.432223	1443.38	0.353629
	308	HF	8575.41	857.988	0.200104	2328.8	0.543134	2149.24	0.501255
	309	HF	9134.44	17.3021	0.00378832	54.1639	0.0118593	85.2695	0.0186699
	310	HF	10715.1	1509.29	0.281713	4398.02	0.820901	4536.61	0.846768
	311	JB	9482.98	405.449	0.0855109	1071.12	0.225904	1176.72	0.248174
	312	JB	9291.59	0.778401	0.00016755	3.04082	0.000654532	4.95948	0.00106752
	313	JB	9501.65	382.361	0.0804831	933.893	0.196575	1022.11	0.215145
	314	JB	9148.07	6.69787	0.00146432	19.7702	0.00432226	20.7416	0.00453464
	315	JB	9927.75	243.969	0.0491489	699.131	0.140844	610.132	0.122914
	316	JB	9523.51	241.783	0.0507761	586.877	0.123248	752.89	0.158112
	317	JB	8757.43	57.4433	0.0131188	161.461	0.0368741	211.122	0.0482155
					53% ± 36%5		117% ± 78%		139% ± 104%
	1. HF; Holstein-Friesian, JB; Japanese black. 2. RNase P gene number was measured by RC202 qPCR. 3. BLV copies were normalized by 10 ng DNA, UD; undetected. 4. % of BLV-infected cells was calculated on the basis of RNase P gene number derived from RC202 qPCR assay. 5. Mean cell infection rate and standard deviation.
