# Supplementary material for: Comparative Evaluation of Three Commercial Quantitative Real-Time PCRs Used in Japan for Bovine Leukemia Virus
Source: Viruses. 2022 May 28;14(6):1182. doi: 10.3390/v14061182 (PMC9230052; doi:10.3390/v14061182)
Supplement: Supplementary file 1 [file viruses-14-01182-s001.zip › viruses-1692957-supplementary/TableS2.xlsx]

## Sheet: Supplement Tab2 (tumor)
	Supplementary Table S2. BLV proviral load in tumor tissues by three commercial qPCRs
	No.	Breed1	RNase P/10ng2	CY415-tax		RC202-pol		CoCoMo-LTR		Part of tumor	Diagnosis	Remarks
				BLV-tax copies3	% of BLV- infected cell4	BLV-pol copies	% of BLV- infected cell	BLV-LTR copies	% of BLV- infected cell
	L1	JB	491.123	103.505	0.421504	168.743	0.687173	71.9805	0.293126	Uterus	EBL	5'-LTR defective
	L2	JB	11670.6	3181.67	0.545245	7496.7	1.28472	11655.6	1.99743	Kidney	EBL
	L3	HF	7808.53	3.99668	0.00102367	10.0586	0.0025763	6.81773	0.00174623	Kidney	Putative BLV infected but SBL5
	L4	HF	8486.62	1185.95	0.279487	2721.58	0.641382	8972.35	2.11447	Auricle	EBL
	L5	HF	13097.9	3462.59	0.528724	5894.09	0.900004	1469.52	0.22439	Diaphragm	EBL	Mutation in primer site in LTR
	L6	JB	7818.94	2350.05	0.601118	4181.38	1.06955	13540.5	3.46352	Tumor around rectum	EBL
	L7	HF	390.83	217.285	1.11191	598.412	3.06226	22.0561	0.112868	Tumor mass at cervical	EBL	5'-LTR defective
	L8	JB	5143.81	1175.65	0.457114	2266.41	0.881218	1128.57	0.438808	Lymph node (Mesenteric)	EBL
	L9	JB	5203.81	2437.19	0.936693	4139.32	1.59088	9081.61	3.49037	Honeycomb	EBL
	L10	JB	3078.84	1160.47	0.753833	2032.03	1.32	1660.28	1.07851	Tumor mas at mesenteric	EBL
	L11	HF	7177.75	125.044	0.0348421	269.611	0.075124	287.171	0.080017	Abomasum	Putative BLV infected but SBL
	L12	JB	7109.17	1018.26	0.286464	2728.18	0.76751	3739.89	1.05213	Tumor around rectum	EBL
	L13	JB	7227.71	1725.53	0.477477	3378.32	0.934825	4813.72	1.33202	Tumor mass on serous membrane of rumen	EBL
	L14	HF	10023.5	956.982	0.190948	2144.03	0.4278	4816.39	0.96102	Tumor mass around abomasum	EBL
	L15	HF	1727.54	977.497	1.13167	1120.72	1.29748	1970.1	2.28082	Abomasuml	EBL
	L16	HF	4976.59	808.62	0.324969	2015.35	0.80993	2336.95	0.939175	Auricle	EBL
	L17	JB	631.496	0.188632	0.000597415	424.158	1.34334	296.966	0.940516	Uterus	EBL
	L18	JB	5157.86	2095.04	0.81237	4906.52	1.90254	6186.83	2.39899	Abomasum	EBL
	L19	NT	3116.33	481.881	0.309261	884.749	0.567814	772.627	0.495856	Diaphragm	EBL
	L20	JB	4127.48	2325.89	1.12703	6834.43	3.31168	5210	2.52454	Uterus	EBL
	L21	JB	2597.44	431.086	0.331932	637.509	0.490876	310.022	0.238714	Lymph node (Mesenteric)	EBL
	L22	JB	623.589	357.631	1.14701	555.652	1.78211	410.892	1.31783	Tumor mass (Intrathoracic)	EBL
	L23	JB	5436.8	1193.61	0.439086	2838.88	1.04432	4098.65	1.50774	Uterus	EBL
	L24	JB	3386.9	1013.29	0.598357	2602.79	1.53697	3094.29	1.82721	Abomasum	EBL
	L25	JB	358.3	79.2082	0.442134	158.007	0.881984	157.407	0.878634	Abomasum	EBL
	L26	JB	7006.1	0.207208	5.91508e-05	2244.95	0.640857	3961.99	1.13101	Auricle	EBL
	L27	F1	750.252	309.372	0.824714	751.697	2.00385	531.861	1.41782	Lymph node (Hepatic portal)	EBL
	L28	HF	5386.91	3434.39	1.27509	7027.26	2.60901	10632.9	3.9477	Urinary bladder	EBL
	L29	JB	9982.43	2009.69	0.402645	5715.48	1.14511	8709.67	1.745	Lymph node (Mediastinal)	EBL
	L30	JB	11489.3	3511.61	0.611285	8338.88	1.45159	13845.1	2.41009	Lymph node (Cervical)	EBL
	L31	JB	10700.9	1014.16	0.189547	1154.29	0.215737	2491.94	0.465743	Lymph node (Iliac)	EBL
	L32	JB	14282.6	2585.6	0.362062	5714.95	0.800266	10597.9	1.48403	Lymph node (Mesenteric)	EBL
	1. HF; Holstein Friesian, JB; Japanese black, NT; not tested, F1; first filial generation. 2. RNase P gene number was measured by RC202 qPCR. 3. BLV copies were normalized by 10 ng DNA, UD; undetected. 4. % of BLV-infected cell was calculated on the basis of RNase P gene number derived from RC202 qPCR. 5. Cattle were infected with BLV, but tumor occurrence might not have been caused by BLV.
